# Supplementary material for: Side-Arm Assisted Anilido-Imine Based Rare-Earth Metal Complexes for Isoprene Stereoselective Polymerization
Source: Molecules. 2021 Jul 8;26(14):4154. doi: 10.3390/molecules26144154 (PMC8306391; doi:10.3390/molecules26144154)
Supplement: Supplementary file 1 [file molecules-26-04154-s001.zip]

Archive with 1 entries (1 files):
- molecules-1272433-supplementary.pdf
